# Supplementary material for: Diversification of heart progenitor cells by EGF signaling and differential modulation of ETS protein activity
Source: eLife. 2018 Jun 5;7:e32847. doi: 10.7554/eLife.32847 (PMC6033539; doi:10.7554/eLife.32847)
Supplement: Figure 1—source data 1. [file elife-32847-fig1-data1.xlsx]

## Sheet: Sheet1
Genotype	Wild type control (y w)			pyr[S3547]/Df(2R)BSC25			spi[1]			rho[L68]/[7M43]			S[B0453]			S[B0453];svp[AE127]			S[B0453];24B>>p35			2xPEtwi+24B>>2xEgfr[DN]			pnr[MD237]>>rho[EP3704]			twi>>rho[EP3704]			24B>>rho[EP3704]			tinD+CΔ4>>rho[EP3704]
Sample size (n)	25			10			12			6			20			3			7			8			4			5			6			5
CB Type	CBs total	gCBs	oCBs	CBs total	gCBs	oCBs	CBs total	gCBs	oCBs	CBs total	gCBs	oCBs	CBs total	gCBs	oCBs	CBs total	gCBs	oCBs	CBs total	gCBs	oCBs	CBs total	gCBs	oCBs	CBs total	gCBs	oCBs	CBs total	gCBs	oCBs	CBs total	gCBs	oCBs	CBs total	gCBs	oCBs
Embryo #1	102	76	26	92	67	25	79	51	28	50	23	27	44	16	28	66	66	0	80	44	36	67	40	27	104	76	28	92	87	5	100	85	15	169	141	28
Embryo #2	104	76	28	96	69	27	77	48	29	63	34	29	33	7	26	59	59	0	65	39	26	66	38	28	103	76	27	50	49	1	95	81	14	157	129	28
Embryo #3	104	76	28	72	49	23	87	57	30	51	24	27	46	17	29	38	38	0	70	42	28	85	50	35	102	76	26	105	100	5	101	87	14	173	146	27
Embryo #4	106	78	28	77	55	22	83	54	29	57	27	30	54	25	29				74	41	33	70	40	30	104	76	28	89	85	4	99	84	15	172	146	26
Embryo #5	108	80	28	91	64	27	86	58	28	42	17	25	52	23	29				66	30	36	69	41	28				85	77	8	109	89	20	144	116	28
Embryo #6	106	80	26	93	66	27	89	60	29	54	27	27	47	18	29				65	37	28	73	40	33							97	83	14
Embryo #7	104	76	28	84	59	25	77	50	27				35	9	26				65	30	35	79	51	28
Embryo #8	106	78	28	91	64	27	87	57	30				48	19	29							71	38	33
Embryo #9	106	79	27	86	62	24	98	69	29				44	18	26
Embryo #10	102	74	28	95	67	28	77	50	27				49	20	29
Embryo #11	104	76	28				87	57	30				39	14	25
Embryo #12	105	77	28				73	45	28				61	29	32
Embryo #13	104	76	28										48	21	27
Embryo #14	103	75	28										46	20	26
Embryo #15	104	76	28										43	15	28
Embryo #16	105	77	28										44	14	30
Embryo #17	102	74	28										67	36	31
Embryo #18	101	73	28										47	19	28
Embryo #19	104	76	28										47	18	29
Embryo #20	104	76	28										45	17	28
Embryo #21	105	77	28
Embryo #22	101	73	28
Embryo #23	102	75	27
Embryo #24	105	78	27
Embryo #25	104	76	28
Average	104.04	76.32	27.72	87.7	62.2	25.5	83.3333	54.6667	28.6667	52.8333	25.3333	27.5	46.95	18.75	28.2	54.3333	54.3333	0	69.2857	37.5714	31.7143	72.5	42.25	30.25	103.25	76	27.25	84.2	79.6	4.6	100.167	84.8333	15.3333	163	135.6	27.4
Standard Deviation	1.7195	1.8421	0.613732	7.94495	6.23253	2.01384	7.01081	6.44323	1.07309	7.08284	5.60952	1.76068	7.70833	6.38975	1.79473	14.5717	14.5717	0	5.82278	5.62308	4.27061	6.45866	5.20302	3.01188	0.957427	0	0.957427	20.5353	18.9947	2.50998	4.83391	2.85774	2.33809	12.3895	12.973	0.894427
Confidence interval (95%)	0.67403	0.72209	0.240578	4.92424	3.86289	1.24817	3.96667	3.64553	0.607145	5.66735	4.48846	1.40881	3.37826	2.80038	0.78656	16.4891	16.4891	#NUM!	4.3135	4.16556	3.16365	4.47554	3.60544	2.08709	0.938261	#NUM!	0.938261	17.9997	16.6493	2.20005	3.86786	2.28662	1.87083	10.8597	11.3712	0.783986
T test p score (to wild type)	1	1	1	0.000100888	4.27285e-05	0.0068307	4.22661e-07	9.3118e-08	0.0126773	8.61324e-06	2.21858e-06	0.774373	4.02337e-19	1.79628e-21	0.264709	0.0273016	0.120235	1.89085e-41	2.86999e-06	1.07991e-06	0.0481698	1.7917e-06	1.62544e-07	0.049404	0.223989	0.393683	0.404083	0.0968234	0.719243	2.78937e-05	0.107636	0.000426609	4.02167e-05	0.000427327	0.000500125	0.480409
significance (to wild type) p<0.05 = * p<0.001 = **	n.s.	n.s.	n.s.	**	**	*	**	**	*	**	**	n.s.	**	**	n.s.	*	n.s.	**	**	**	*	**	**	*	n.s.	n.s.	n.s.	n.s.	n.s.	**	n.s.	**	**	**	**	n.s.	**	**	**	**	**	**	**	**	**	**	**	**	**
[truncated: 5,000 more columns]
