# Supplementary material for: Diversification of heart progenitor cells by EGF signaling and differential modulation of ETS protein activity
Source: eLife. 2018 Jun 5;7:e32847. doi: 10.7554/eLife.32847 (PMC6033539; doi:10.7554/eLife.32847)
Supplement: Figure 3—source data 1. [file elife-32847-fig3-data1.xlsx]

## Sheet: PC quantification
Genotype	Wild Type (y w)		rho[L68]/[7M43]		spi[1]		Star[B0453]		2xPEtwi>>2xEgfr[DN]		tinD+CΔ4>>rho[EP3704]
Sample size (n)	18		4		6		5		7		7
PC Type	Odd	Eve	Odd	Eve	Odd	Eve	Odd	Eve	Odd	Eve	Odd	Eve
Embryo #1	54	28	26	27	32	28	26	28	32	24	95	30
Embryo #2	55	28	31	25	34	26	23	23	34	28	89	28
Embryo #3	56	27	25	29	33	29	24	23	27	26	100	35
Embryo #4	51	24	29	24	34	25	26	27	40	29	109	29
Embryo #5	58	29			40	27	22	24	31	27	87	29
Embryo #6	65	26			30	28			38	27	96	29
Embryo #7	60	27							29	26	75	28
Embryo #8	57	26
Embryo #9	53	24
Embryo #10	55	31
Embryo #11	50	29
Embryo #12	53	25
Embryo #13	50	28
Embryo #14	57	32
Embryo #15	55	26
Embryo #16	56	28
Embryo #17	53	30
Embryo #18	57	31
Average	55.2778	27.7222	27.75	26.25	33.8333	27.1667	24.2	25	33	26.7143	93	29.7143
Standard Deviation	3.64297	2.3466	2.75379	2.21736	3.37145	1.47196	1.78885	2.34521	4.69042	1.60357	10.7548	2.42997
Confidence interval (95%)	1.68294	1.08405	2.69866	2.17297	2.69767	1.17779	1.56797	2.05563	3.47464	1.18792	7.96715	1.80012
Variance	13.2712	5.50654	7.58333	4.91667	11.3667	2.16667	3.2	5.5	22	2.57143	115.667	5.90476
T test p score (to wild type)	1	1	4.70715e-06	0.292107	2.60504e-07	0.507386	1.95083e-13	0.0586518	1.30868e-06	0.236854	6.05226e-05	0.0910061
significance (to wild type) p<0.05 = * p<0.001 = **	n.s.	n.s.	**	n.s.	**	n.s.	**	n.s.	**	n.s.	**	n.s.
