# Supplementary material for: Diversification of heart progenitor cells by EGF signaling and differential modulation of ETS protein activity
Source: eLife. 2018 Jun 5;7:e32847. doi: 10.7554/eLife.32847 (PMC6033539; doi:10.7554/eLife.32847)
Supplement: Figure 5—source data 1. [file elife-32847-fig5-data1.xlsx]

## Sheet: Sheet1
Genotype	Wild type control (y w)			edl[k06602]			Df(2R)edl-S0520/Df(2R)Exel7157			tinD+CΔ4>>pntP2-VP16			2xPEtwi>>edl			pnt[MI03880]/Df(3R)Exel9012			pnt[Δ88]			pnt[Δ88]/Df(3R)Exel9012			edl[k06602];pnt[Δ88]			tinD+CΔ4>>aop[ACT]			aop[1]/Df(2L)Exel6006			edl[k06602],aop[1]/Df(2L)Exel6006			pnr[MD237]>>edl
Sample size (n)	25			11			5			8			5			7			12			7			9			3			6			10			2
CB Type	CBs total	gCBs	oCBs	CBs total	gCBs	oCBs	CBs total	gCBs	oCBs	CBs total	gCBs	oCBs	CBs total	gCBs	oCBs	CBs total	gCBs	oCBs	CBs total	gCBs	oCBs	CBs total	gCBs	oCBs	CBs total	gCBs	oCBs	CBs total	gCBs	oCBs	CBs total	gCBs	oCBs	CBs total	gCBs	oCBs	CBs total	gCBs	oCBs
Embryo #1	102	76	26	85	76	9	101	92	9	102	80	22	130	93	37	151	78	73	146	81	65	160	103	57	199	125	74	22	18	4	89	65	24	47	46	1	103	75	28
Embryo #2	104	76	28	96	91	5	97	94	3	100	81	19	135	89	46	150	72	78	187	122	65	167	92	75	197	118	79	22	14	8	76	58	18	78	73	5	101	74	27
Embryo #3	104	76	28	87	81	6	95	90	5	101	81	20	162	102	60	122	46	76	165	92	73	161	86	75	196	109	87	22	17	5	77	61	16	68	67	1
Embryo #4	106	78	28	74	69	5	95	88	7	104	98	6	136	75	61	166	95	71	181	103	78	167	85	82	215	134	81				89	64	25	70	61	9
Embryo #5	108	80	28	81	71	10	88	81	7	104	102	2	170	109	61	147	79	68	154	79	75	151	91	60	201	120	81				85	66	19	71	69	2
Embryo #6	106	80	26	88	83	5				99	83	16				129	56	73	178	107	71	167	89	78	212	120	92				82	62	20	66	65	1
Embryo #7	104	76	28	77	74	3				96	92	4				165	71	94	198	128	70	179	87	92	174	103	71							66	64	2
Embryo #8	106	78	28	79	72	7				102	81	21							175	99	76				201	131	70							47	45	2
Embryo #9	106	79	27	81	77	4													189	107	82				183	102	81							60	57	3
Embryo #10	102	74	28	82	77	5													173	101	72													78	75	3
Embryo #11	104	76	28	79	76	3													190	121	69
Embryo #12	105	77	28																189	118	71
Embryo #13	104	76	28
Embryo #14	103	75	28
Embryo #15	104	76	28
Embryo #16	105	77	28
Embryo #17	102	74	28
Embryo #18	101	73	28
Embryo #19	104	76	28
Embryo #20	104	76	28
Embryo #21	105	77	28
Embryo #22	101	73	28
Embryo #23	102	75	27
Embryo #24	105	78	27
Embryo #25	104	76	28
Average	104.04	76.32	27.72	82.6364	77	5.63636	95.2	89	6.2	101	87.25	13.75	146.6	93.6	53	147.143	71	76.1429	177.083	104.833	72.25	164.571	90.4286	74.1429	197.556	118	79.5556	22	16.3333	5.66667	83	62.6667	20.3333	65.1	62.2	2.9	102	74.5	27.5
Standard Deviation	1.7195	1.8421	0.613732	6.08724	6.19677	2.24823	4.71169	5	2.28035	2.67261	8.81152	8.32809	18.0776	12.9923	10.9772	16.6276	16.0208	8.51329	15.5765	15.7471	4.99318	8.59956	6.1062	12.1851	12.7878	11.4237	7.17829	0	2.08167	2.08167	5.6921	2.94392	3.50238	10.9691	10.261	2.46982	1.41421	0.707107	0.707107
Confidence interval (95%)	0.67403	0.72209	0.240578	3.59727	3.66199	1.3286	4.1299	4.38261	1.99878	1.85199	6.10596	5.77097	15.8454	11.388	9.62181	12.3177	11.8682	6.30662	8.8131	8.90957	2.8251	6.37052	4.52346	9.02667	8.35454	7.46332	4.68973	#NUM!	2.35558	2.35558	4.55454	2.35558	2.80244	6.79862	6.35974	1.53078	1.95996	0.979982	0.979982
T test p score (to wild type)	1	1	1	2.39364e-07	0.727925	6.01624e-12	0.0128896	0.00426613	2.44122e-05	0.0145278	0.00976852	0.00208702	0.00619373	0.0408113	0.00673129	0.000464808	0.414006	5.31609e-06	4.35984e-09	5.89239e-05	3.79189e-12	1.28658e-06	0.000775443	5.49732e-05	1.70461e-08	3.86003e-06	2.05132e-08	5.07536e-42	0.000127561	0.00271869	0.000230858	3.71972e-05	0.00347354	1.19875e-06	0.00181118	7.08557e-11	0.263846	0.0820025	0.736546
significance (to wild type) p<0.05 = * p<0.001 = **	n.s.	n.s.	n.s.	**	n.s.	**	*	*	**	*	*	*	*	*	*	**	n.s.	**	**	**	**	**	**	**	**	**	**	**	**	*	**	**	*	**	*	**	n.s.	n.s.	n.s.
