# Supplementary material for: Diversification of heart progenitor cells by EGF signaling and differential modulation of ETS protein activity
Source: eLife. 2018 Jun 5;7:e32847. doi: 10.7554/eLife.32847 (PMC6033539; doi:10.7554/eLife.32847)
Supplement: Figure 5—figure supplement 1—source data 1. [file elife-32847-fig5-figsupp1-data1.xlsx]

## Sheet: Notch CB quantification
Genotype	Wild type control (y w)			bib[S1538]			mam[S0669]			mam[S4648]
Sample size (n)	25			7			8			8
CB Type	CBs total	gCBs	oCBs	CBs total	gCBs	oCBs	CBs total	gCBs	oCBs	CBs total	gCBs	oCBs
Embryo #1	102	76	26	162	116	46	280	194	86	282	210	72
Embryo #2	104	76	28	177	131	46	346	222	124	323	249	74
Embryo #3	104	76	28	180	128	52	335	243	92	316	241	75
Embryo #4	106	78	28	175	130	45	279	183	96	309	221	88
Embryo #5	108	80	28	165	119	46	323	212	111	326	245	81
Embryo #6	106	80	26	158	119	39	328	207	121	307	224	83
Embryo #7	104	76	28	167	117	50	326	223	103	265	209	56
Embryo #8	106	78	28				393	261	132	318	241	77
Embryo #9	106	79	27
Embryo #10	102	74	28
Embryo #11	104	76	28
Embryo #12	105	77	28
Embryo #13	104	76	28
Embryo #14	103	75	28
Embryo #15	104	76	28
Embryo #16	105	77	28
Embryo #17	102	74	28
Embryo #18	101	73	28
Embryo #19	104	76	28
Embryo #20	104	76	28
Embryo #21	105	77	28
Embryo #22	101	73	28
Embryo #23	102	75	27
Embryo #24	105	78	27
Embryo #25	104	76	28
Average	104.04	76.32	27.72	169.143	122.857	46.2857	326.25	218.125	108.125	305.75	230	75.75
Standard Deviation	1.7195	1.8421	0.613732	8.27503	6.51738	4.11154	36.4643	25.2781	16.5567	21.3792	15.9732	9.55809
Confidence interval (95%)	0.67403	0.72209	0.240578	6.13012	4.82805	3.04582	25.268	17.5165	11.473	14.8148	11.0687	6.6233
T test p score (to wild type)	1	1	1	6.45931e-07	9.80863e-07	1.93977e-05	5.36969e-07	9.32186e-07	2.54023e-06	2.53499e-08	2.10278e-08	1.98892e-06
significance (to wild type) p<0.05 = * p<0.001 = **	n.s.	n.s.	n.s.	**	**	**	**	**	**	**	**	**
